# Supplementary material for: Computational Approaches to Evaluate the Acetylcholinesterase Binding Interaction with Taxifolin for the Management of Alzheimer’s Disease
Source: Molecules. 2024 Jan 31;29(3):674. doi: 10.3390/molecules29030674 (PMC10856623; doi:10.3390/molecules29030674)
Supplement: Supplementary file 1 [file molecules-29-00674-s001.zip]

Archive with 1 entries (1 files):
- molecules-2763343-supplementary.pdf
